# Supplementary material for: Al-Doped Octahedral Cu2O Nanocrystal for Electrocatalytic CO2 Reduction to Produce Ethylene
Source: Int J Mol Sci. 2023 Aug 11;24(16):12680. doi: 10.3390/ijms241612680 (PMC10454826; doi:10.3390/ijms241612680)
Supplement: Supplementary file 1 [file ijms-24-12680-s001.zip]

Archive with 1 entries (1 files):
- ijms-2523216-supplementary.pdf
